# Supplementary material for: Studies on the Requirement of Transthyretin Protein (BxTTR-52) for the Suppression of Host Innate Immunity in Bursaphelenchus xylophilus
Source: Int J Mol Sci. 2022 Dec 1;23(23):15058. doi: 10.3390/ijms232315058 (PMC9739835; doi:10.3390/ijms232315058)
Supplement: Supplementary file 1 [file ijms-23-15058-s001.zip]

Archive with 1 entries (1 files):
- ijms-1996841-supplementary.xlsx
