# Supplementary material for: Studies on the Requirement of Transthyretin Protein (BxTTR-52) for the Suppression of Host Innate Immunity in Bursaphelenchus xylophilus
Source: Int J Mol Sci. 2022 Dec 1;23(23):15058. doi: 10.3390/ijms232315058 (PMC9739835; doi:10.3390/ijms232315058)
Supplement: Supplementary file 1 [file ijms-23-15058-s001.zip › ijms-1996841-supplementary.xlsx]

## Sheet: Table S1
Table S1 List of primers used in this study
Primer name	Forward primer sequence	Reverse primer sequence	Purpose
BxTTR-52	CTAGCATCGATTCCCGGGATGATCAAGCTAACACTGAT	CTCTAGAGGATCCCCGGGGACCTCATTTTCACAAGCCGTTT	Contrust the plasmid of RFP:BxTTR-52
GFP	GTGAGCAAGGGCGAGGA	CTTGTACAGCTCGTCCATGC	RNAi
BxTTR-52-RNAi	TCCCTGGCAATCGTAGGCCTG	GACCTCATTTTCACAAGCCGTTT
BxTTR-52-in situ hybridization	GCGGTGAGAGGGCAGCTCACCTG	GACCTCATTTTCACAAGCCGTTT	in situ hybridization for BxTTR-52
PtEF1α	AGATTGGAAATGGTTATGCCCCTGT	CCAGAACGCCTGTCAACCTTGGT	qRT-PCR endogenous control for pathogenesis related (PR) genes expression levels in Pinus thunbergii
PtPR1b	TGCCCCTTCAGGTAAATCGT	GCGGGTCGTAGTTGCAGATAA	qRT-PCR for PR genes expression levels in Pinus thunbergii"
PtPR2	CGACAACATTCGCCCCTTCT	CTGCAGCGCGGTTTGAATAT
PtPR3-I	ACCTACAGCGCCTTCATTGC	TGTGGTTTCATGCGACGTTT
PtPR3-II	CCATCGAAGCCCAGGTAATTT	AGCCGGGAAGCAATATTATGGT
PtPR4	CCCCGTTACTGTCAATTGCAT	AAAGCGTGACGGTGCGTATT
PtPR6	GAACCAGTGCCCATACACAGTCT	CCTGCGGCAACGTTAAAAGTC
PtPR9	ACACCACCGTGCTGGACATT	GTGCGGGAGTCGGTGTAGAG
PtPR10	TGTCTCAAGTGGAGGCAAGGA	AAGCGACAATTTCAGGCAAAAC
the sequence of BxTTR-52	ATGATCAAGCTAACACTGATATCCCTGGCAATCGTAGGCCTGGTCGTCTGTAAAGAGCAA GGAGTAGCGGTGAGAGGGCAGCTCACCTGCCGTGGAAACTCCATCCCGAGCGTTCAGGTC AAGCTGTTCGATTTGGATACTCTTGACGCCGATGATTTGATGGCGGAAGGCCACACTGGT CCCAGTGGAGTCTTCTACTTGAATGGCACTACTTTCGAGCTCACGTCAATCGAACCCGAA CTGAGAATCTACCATGACTGCAATAATGCCGGCAAGCCGTGCAAGAGAAAGATCCGCAGA CGCGTGCCGGAGCAGTTCATCTATTCCGAAGGAACGAAACATGACGTTTACAACCTTGGA ACCCTCGAATTGGCCGGACCTTTCGAAAACGAA…
